# Supplementary material for: Tracking the origin of bacterial DNA in blood: Indication of localized and sporadic transfer from other body sites
Source: Gut Microbes Rep. 2025 Apr 1;2(1):2482771. doi: 10.1080/29933935.2025.2482771 (PMC12940155; doi:10.1080/29933935.2025.2482771)
Supplement: Supplementary_File_1.xlsx [file KGMR_A_2482771_SM1524.xlsx]

## Sheet: Table S1
Oligonucleotides used for the first PCR reaction
Name	Sequence
ci5_16S_V3_Fw(341F)	TCGTCGGCAGCGTCAGATGTGTATAAGAGACAGNNNNNNCCTACGGGNGGCWGCAG
ci7_16S_V4_Rs(805R)	GTCTCGTGGGCTCGGAGATGTGTATAAGAGACAGNNNNNNGACTACHVGGGTATCTAATCC
Oligonucleotides used for the second PCR reaction
Name	Sequence
i7_Adapter_N701	CAAGCAGAAGACGGCATACGAGATTAAGGCGAGTCTCGTGGGCTCGGAGATGTGTATAAGAGACAG
i7_Adapter_N702	CAAGCAGAAGACGGCATACGAGATCGTACTAGGTCTCGTGGGCTCGGAGATGTGTATAAGAGACAG
i7_Adapter_N703	CAAGCAGAAGACGGCATACGAGATAGGCAGAAGTCTCGTGGGCTCGGAGATGTGTATAAGAGACAG
i7_Adapter_N704	CAAGCAGAAGACGGCATACGAGATTCCTGAGCGTCTCGTGGGCTCGGAGATGTGTATAAGAGACAG
i7_Adapter_N705	CAAGCAGAAGACGGCATACGAGATGGACTCCTGTCTCGTGGGCTCGGAGATGTGTATAAGAGACAG
i7_Adapter_N706	CAAGCAGAAGACGGCATACGAGATTAGGCATGGTCTCGTGGGCTCGGAGATGTGTATAAGAGACAG
i7_Adapter_N707	CAAGCAGAAGACGGCATACGAGATCTCTCTACGTCTCGTGGGCTCGGAGATGTGTATAAGAGACAG
i7_Adapter_N708	CAAGCAGAAGACGGCATACGAGATCAGAGAGGGTCTCGTGGGCTCGGAGATGTGTATAAGAGACAG
i7_Adapter_N709	CAAGCAGAAGACGGCATACGAGATGCTACGCTGTCTCGTGGGCTCGGAGATGTGTATAAGAGACAG
i7_Adapter_N710	CAAGCAGAAGACGGCATACGAGATCGAGGCTGGTCTCGTGGGCTCGGAGATGTGTATAAGAGACAG
i7_Adapter_N711	CAAGCAGAAGACGGCATACGAGATAAGAGGCAGTCTCGTGGGCTCGGAGATGTGTATAAGAGACAG
i7_Adapter_N712	CAAGCAGAAGACGGCATACGAGATGTAGAGGAGTCTCGTGGGCTCGGAGATGTGTATAAGAGACAG
i5_Adapter_E501	AATGATACGGCGACCACCGAGATCTACACTAGATCGCTCGTCGGCAGCGTCAGATGTGTATAAGAGACAG
i5_Adapter_E502	AATGATACGGCGACCACCGAGATCTACACCTCTCTATTCGTCGGCAGCGTCAGATGTGTATAAGAGACAG
i5_Adapter_E503	AATGATACGGCGACCACCGAGATCTACACTATCCTCTTCGTCGGCAGCGTCAGATGTGTATAAGAGACAG
i5_Adapter_E504	AATGATACGGCGACCACCGAGATCTACACAGAGTAGATCGTCGGCAGCGTCAGATGTGTATAAGAGACAG
i5_Adapter_E505	AATGATACGGCGACCACCGAGATCTACACGTAAGGAGTCGTCGGCAGCGTCAGATGTGTATAAGAGACAG
i5_Adapter_E506	AATGATACGGCGACCACCGAGATCTACACACTGCATATCGTCGGCAGCGTCAGATGTGTATAAGAGACAG
i5_Adapter_E507	AATGATACGGCGACCACCGAGATCTACACAAGGAGTATCGTCGGCAGCGTCAGATGTGTATAAGAGACAG
i5_Adapter_E508	AATGATACGGCGACCACCGAGATCTACACCTAAGCCTTCGTCGGCAGCGTCAGATGTGTATAAGAGACAG

## Sheet: Table S2
Subject ID	Sex	Age	Height (m)	Weight (kg)	BMI (kg/m^2)	Medications currently in use	Medications, used in the last 2 months	Diet	Mode of Delivery	Medical history that could affect the microbiome
S1	Female	48	1.73	84	28	No	No	Omnivore	Vaginal delivery	Autoimmune disease (vitiligo)
S2	Female	29	1.68	61	22	No	No	Omnivore	Vaginal delivery	No
S3	Female	51	1.66	89	32	Medications for high blood pressure, hormone preparations, vitamin C	L-thyroxin 125 µg, calcium antagonists	Omnivore, gluten-free products	Vaginal delivery	Possible lactose intolerance, previous malignancies (paraganglioma, MEN 2A), cardiovascular disease (high blood pressure), metabolic and endocrine diseases (thyroid disease and type I obesity)
S4	Female	46	1.72	78	26	Medications for shortness of breath	No	Omnivore	Vaginal delivery	No
S5	Female	30	1.64	59	22	Orthomol Immun vitamins	Omega-3 fish oil	Omnivore	Vaginal delivery	Gastrointestinal diseases (gastritis, duodenitis)
S6	Female	58	1.7	82.8	29	Rosuvastatin	Rosuvastatin, non-steroidal anti-inflammatory drugs, vitamin D, ACE I	Omnivore	Vaginal delivery	Metabolic and endocrine diseases (thyroid disease)
S7	Male	34	1.76	109.5	35	No	No	Omnivore	Vaginal delivery	Gastrointestinal diseases (gastric or duodenal ulcer)
S8	Female	22	1.79	76	24	No	Ibumetin	Omnivore	Vaginal delivery	No
S9	Male	23	1.8	83	26	No	Ibuprofen	Omnivore	C-Section	No
S10	Male	51	1.79	81	25	No	Vitamin complex, vitamin D	Omnivore	Vaginal delivery	No

## Sheet: Table S3
ASV:Genus	Negative control	Oral mucosa	Scalp	Upper back	V1 faeces	V1 whole blood	V2 faeces	V2 whole blood	Vagina	Volar forearm
d026ba8391312cd4726993268770b541: Ralstonia	33.0496	1.15926	33.1696	62.6996	0.108187	0.0675192	0.193065	0.117951	3.6408	57.1349
c8b08e5565367eb8da49e52c2144b498: uncultured	19.0513	0	0.0144587	0.00625506	0	0	0.0198478	0.00150256	0	0
9e05110f6a8aca3094e39756e242cfa6: Undibacterium	12.9507	0	0.00593841	0.00565934	0	0.87138	0	0.00601025	0.00922981	0.0216803
e0fcddfbd9012f2ef3fe5165e818f651: Curvibacter	5.66445	0	0.00232373	0.0139994	0	0	0	0.00225384	0	0.00560277
1766136d727188e641cc1845b874bc9f: Acidovorax	4.218	0	0	0	0	0	0.0036087	0	0.0102948	0
bb48d4fe6403e7ecb4bc406617649cd8: Lactobacillus	2.51506	0	0.00438926	0.023531	0	0	0.00781884	0	7.43816	0.00170519
bedf069ff25f7845e498cd8eaecbb799: Thermus	2.26878	0	0.40975	0.000893581	0	0	0.0048116	2.35151	0.00141997	0
6ea8c942c0f29eaf40191aa4d00b9e80: Thermus	1.4975	0	0.101469	0	0	0	0	0	0	0
81fa8d8d03f0c4b53f4a9a5785b9b2fc: Ralstonia	1.37256	0.0161591	0.435053	0.868262	0	0.000509579	0.0048116	0.0037564	0.103658	0.956369
8790870f0816e1b84e45428c9f2610c4: Ralstonia	1.20858	0.0203484	0.537555	1.08242	0	0	0	0	0.0770334	1.16879
6c4b03e6c7c7db35ac302633c49b5e66: Ralstonia	0.521393	0	0.539621	0.960301	0	0	0	0	0.0592838	0.919586
20cac722e4c79ef8e001ba1a17ef9533: Corynebacterium	0.432492	0	0.00516384	0.0860816	0	0	0	0	0.0237845	0.26601
deb5f120854938aaf26709f8e36e7ce4: Ralstonia	0.291332	0	0.020139	0.0178716	0	0	0	0	0	0.0258215
ef259bab1535f1f50a757522116730c8: Ralstonia	0.229461	0	0.142264	0.229054	0	0	0	0	0.0117148	0.178802
5b599be724e69b799572618d657d636c: Pseudomonas	0.204833	0.159197	0.0371796	0.0634442	0.10658	59.3698	0.132319	47.1016	0.0340793	0.170276
d83a14ea274cb3e35b91f494c87d4c90: Burkholderia-Caballeronia-Paraburkholderia	0.196424	0	0.00697118	0.0134037	0	0	0	0	0	0.0190007
ef7740a1e4707bf213347710a8a900d1: BD7-11	0.183208	0.00179545	0.0493146	0.152802	0	0	0	0	0.00212996	0.0942727
d18daa730c7c95df7b1b6852d5e76ff8: Kapabacteriales	0.176	0	0	0	0	0	0	0	0	0.00121799
ca3e979148fde0c13c0af85e9ed5ccd5: Ralstonia	0.15858	0	0.0160079	0.0175738	0	0	0	0	0	0.0270395
2e61c849aad9d4991844b99cff191012: uncultured	0.139959	0	0	0	0	0	0	0	0	0.00121799
07c3160551922faa7be5740ea3adc189: Ralstonia	0.116533	0	0.0095531	0.0044679	0	0	0	0	0	0.0226547
5d7f0f76e6b7e297d8ef243cfef1d016: Ralstonia	0.107522	0	0.0144587	0.0571892	0	0	0	0	0	0.0182699
f8b34e026332ee23925ffab13ef362b9: Ralstonia	0.0889012	0	0.127547	0.222502	0	0	0	0	0.0170396	0.254317
4b8dba562f70e8f09b9277dbc2f50b75: Noviherbaspirillum	0.0786895	0	0.0167825	0.0110208	0	0	0	0	0	0.00779516
f14141d03c23f3658014090c72c23866: Lactobacillus	0.0636725	0.0394999	0.00206553	0.0691036	0.0192808	0.0216571	0.0210507	0.000500854	46.7422	0.0704001
cf244a6d68108531c8f4059946587d82: Ralstonia	0.0600684	0	0	0.0351475	0	0	0	0	0	0.0416554
e95393e2008f046986a9ed3559cc8f76: NA	0.0582663	0	0.00593841	0.00625506	0	0	0	0	0	0.00608997
09c2a8da1ad1c6f5a5afc89ac055e500: Ralstonia	0.0546622	0	0.0095531	0.0145951	0	0	0	0	0	0.00950035
89cc1bf52c273b4772c82fd9e30ac148: uncultured	0.0492561	0	0	0.0014893	0	0	0	0	0	0
616bb4815f462b3264cf05861f3f79b1: Burkholderia-Caballeronia-Paraburkholderia	0.0438499	0	0.00852033	0.00863795	0	0	0	0	0	0.00925676
5497318e515a8c328a68f95975d9c7d4: Staphylococcus	0.0384437	0.0035909	1.58013	1.33858	0.0198164	0.004841	0.0421015	0.0132726	0.00674486	1.85695
aa631b9244a1661aa0319c9b7d60e8d1: NA	0.036041	0	0.0111022	0.0214459	0	0	0	0	0	0.0280139
ce05f846854a88552646361360273bf3: Sandaracinus	0.036041	0	0	0	0	0	0	0	0	0.00146159
5b04b10b001e77893f0f7c472dfee920: Ralstonia	0.034239	0	0.0782321	0.176333	0	0	0	0	0	0.145672
409f711b59152d57926cf444c5577087: Streptococcus	0.0300342	0.806157	0.017557	0.0190631	0.118898	0.0114655	0.17442	0	0.00248495	0.0250907
7337431bc35b58de39893e6d6db1772b: Kocuria	0.0300342	0	0.013426	0.0125101	0	0	0	0	0	0.0168083
1620be029188ca813bdab616b1840a3b: Pseudomonas	0.0240273	0.0807953	0.012135	0.0268074	0.0283857	3.63406	0.107659	7.65355	0.00603487	0
ceaec4b3e38be8caaaf3ba52277fc320: Klebsiella	0.0222253	0.0239393	0	0	0	0.00993679	0.0342826	0	0	0.0109619
cce166e8a85971e9eb077ba0c73db256: NA	0.0204232	0.00778028	0.0689372	0.114974	0	0	0	0	0.0152647	0.0913496
17866a489bb3f946f1770df193b1181d: Ralstonia	0.0174198	0	0.00284011	0	0	0	0	0	0	0
38c57c2fb30ec978361bbf1f9824b51d: Ralstonia	0.0162185	0	0	0.0470619	0	0	0	0	0	0.0426298
ed4fba93bb9d2376534cd5858cb2ea54: Veillonella	0.0156178	0	0	0	0	2.74688	0	0	0	0
43a54829cc0d7a58a61ad7f833cc2b22: Staphylococcus	0.0150171	0.0107727	14.2522	2.02247	0.0208876	0.00789847	0.0288696	0.0207854	0.00248495	0.92056
fb830a0029ddc33879db95290710436e: Pseudomonas	0.0138157	0.0909695	0.0142005	0.0074465	0.0251722	4.92279	0.083	20.6244	0.0049699	0
7b7b5fba969cdfc9128f00302f7a9583: Ralstonia	0.0120137	0.00418938	0.0271101	0.0309775	0	0	0	0	0.00709985	0.0416554
0108a6b1af2b8a4d7a30ebde1747616f: Pseudomonas	0.011413	0	0	0	0	4.27893	0	4.16435	0	0
c33d6f34729b4388992daba22ff22edc: Streptococcus	0.0108123	1.00366	0.000774575	0.0119144	0.00374905	0.0022931	0.00180435	0	0	0.0292319
1afade418f0824ac538ff570577c89f9: Neisseria	0.0072082	0.0215454	0	0.00387218	0	0	0	0	0	0.00876956
3f3a0eaeea9c0690b6ede1b17b4fd8ce: Bifidobacterium	0.00660752	0	0.0234955	0.167397	10.9965	0.00662452	9.35074	0	0.0227195	0.0482326
841ea34437228d9fa66de17a4edfdaec: Neisseria	0.00660752	0.202886	0.00154915	0	0	0.00356705	0	0.0027547	0	0.0119363
a5b69f125c8e15c8b470bd65ffa241c1: Granulicatella	0.00660752	0.415946	0.00258192	0.0044679	0.0074981	0	0	0.0333068	0	0.0277703
7b6cf08b6602525d23e012b949495429: Lawsonella	0.00420479	0.0281287	12.7725	0.154887	0.0321347	0.125611	0	0.00200342	0	0.227765
f94d17d109e2a3785c86c384d87df418: Paracoccus	0.00420479	0	0.09424	0.178716	0	0.0127395	0	0.00350598	0	0.741758
18eb929cf9350e0af65cf863c2786858: Haemophilus	0.0036041	14.4007	0.0211717	0.00923367	0.0107116	0	0.0679638	0	0	0.0477454
4a7f867d55034fd3b2b4b28e0b1dda36: Rhodococcus	0.00300342	0.0353105	0.777157	1.56377	0	0	0	0	0.0706435	1.97023
173b8383238dc87920b640dfd06347b3: Rothia	0.00240273	0.140045	0.0116186	0.016978	0.00589136	0.00356705	0	0	0.00567988	0.0219239
b6635d67cb594473ddba9f8cfba5d13d: Bacteroides	0.00240273	0	0.0147169	0.0539127	2.21569	0.00127395	1.82359	0	0	0.0260651
e891fda5b111af241cd99de5181ecab7: Ralstonia	0.00120137	0	0.00206553	0.0160844	0	0	0	0.000250427	0	0.00633357
d95206e76a0ac0565354e741cba27b57: NA	0.000600684	0	0.000774575	0.00357432	0	0	0.000601449	0	0	0.000974395

## Sheet: Table S4
FeatureID	ASVID	Taxon	Confidence
843e7a1382d2300fd69768e2029cdd5e	ASV:2947	d__Bacteria; p__Actinobacteriota; c__Actinobacteria; o__Corynebacteriales; f__Corynebacteriaceae; g__Corynebacterium; s__Corynebacterium_propinquum	0.747214
87e78246820b532cd7477daab3b52ad9	ASV:312	d__Bacteria; p__Bacteroidota; c__Bacteroidia; o__Bacteroidales; f__Bacteroidaceae; g__Bacteroides; s__Bacteroides_uniformis	0.948293
5c547785a9c6593c336e3cb6c3e1fe60	ASV:473	d__Bacteria; p__Bacteroidota; c__Bacteroidia; o__Bacteroidales; f__Prevotellaceae; g__Prevotella_7	1
4beba16b45e183b571d4cbfedb8df719	ASV:469	d__Bacteria; p__Bacteroidota; c__Bacteroidia; o__Bacteroidales; f__Prevotellaceae; g__Prevotella_7; s__Prevotella_jejuni	0.979195
158e17bd5038b119402502335cd19712	ASV:456	d__Bacteria; p__Bacteroidota; c__Bacteroidia; o__Bacteroidales; f__Prevotellaceae; g__Prevotella_7; s__Prevotella_jejuni	0.923775
add7f5d621120b854b4f1ab2f611089e	ASV:450	d__Bacteria; p__Bacteroidota; c__Bacteroidia; o__Bacteroidales; f__Prevotellaceae; g__Prevotella_7; s__Prevotella_melaninogenica	0.993775
9e632a5ea51cc55f1a2dff51ea1daf64	ASV:618	d__Bacteria; p__Bacteroidota; c__Bacteroidia; o__Flavobacteriales; f__Flavobacteriaceae; g__Capnocytophaga	1
101637aba474a6614786486ad42acb11	ASV:2118	d__Bacteria; p__Firmicutes; c__Bacilli; o__Lactobacillales; f__Streptococcaceae; g__Streptococcus	1
6e7317c14238561fe5865674e3a3206d	ASV:2090	d__Bacteria; p__Firmicutes; c__Bacilli; o__Lactobacillales; f__Streptococcaceae; g__Streptococcus	1
ef5af48ec2b6c023c5de28c59cb08a40	ASV:2159	d__Bacteria; p__Firmicutes; c__Bacilli; o__Lactobacillales; f__Streptococcaceae; g__Streptococcus; s__Streptococcus_mutans	0.999903
4516aa60a483dd8c7bbc57098c45f1a5	ASV:1561	d__Bacteria; p__Firmicutes; c__Clostridia; o__Oscillospirales; f__Ruminococcaceae; g__Faecalibacterium	0.999991
f148c9872201cbd90a403cf63b13e46c	ASV:1668	d__Bacteria; p__Firmicutes; c__Clostridia; o__Peptostreptococcales-Tissierellales; f__Peptostreptococcaceae; g__Peptostreptococcus; s__uncultured_organism	0.752387
24522f7485582e07564aed7c426af59d	ASV:1811	d__Bacteria; p__Firmicutes; c__Negativicutes; o__Veillonellales-Selenomonadales; f__Veillonellaceae; g__Veillonella	1
55ae36374045b6a58fdc9c11936be5cc	ASV:1802	d__Bacteria; p__Firmicutes; c__Negativicutes; o__Veillonellales-Selenomonadales; f__Veillonellaceae; g__Veillonella; s__Veillonella_atypica	0.789041
8b0321655a3c43296a5de85a7e03df5a	ASV:2638	d__Bacteria; p__Proteobacteria; c__Alphaproteobacteria; o__Rhizobiales; f__Rhizobiaceae; g__Mesorhizobium	0.989982
90a31fcf51919f3890c00bd7efb690ed	ASV:2622	d__Bacteria; p__Proteobacteria; c__Alphaproteobacteria; o__Rhizobiales; f__Xanthobacteraceae; g__Bradyrhizobium	0.981193
e8f63a1c14a6f2b556ad12ecfced2353	ASV:3321	d__Bacteria; p__Proteobacteria; c__Gammaproteobacteria; o__Beggiatoales; f__Beggiatoaceae; g__uncultured; s__uncultured_gamma	0.996695
7ea43c75e60a3b262eed5621d40ae6b2	ASV:4117	d__Bacteria; p__Proteobacteria; c__Gammaproteobacteria; o__Burkholderiales	1
2458128bd12041b3c88b8bcdfe24befe	ASV:3942	d__Bacteria; p__Proteobacteria; c__Gammaproteobacteria; o__Burkholderiales	0.999942
630482abdc8138a0cf4d4334caeb524e	ASV:4308	d__Bacteria; p__Proteobacteria; c__Gammaproteobacteria; o__Burkholderiales; f__Burkholderiaceae	0.996792
e0c5d9402a69e519c1b44dc207e007d2	ASV:4340	d__Bacteria; p__Proteobacteria; c__Gammaproteobacteria; o__Burkholderiales; f__Burkholderiaceae; g__Burkholderia-Caballeronia-Paraburkholderia	0.929066
78b94d78977a8aad5354112d0422118c	ASV:4327	d__Bacteria; p__Proteobacteria; c__Gammaproteobacteria; o__Burkholderiales; f__Burkholderiaceae; g__Burkholderia-Caballeronia-Paraburkholderia; s__Paraburkholderia_ferrariae	0.782361
5a9b1b6f729ea691b6d8bb6e023f8e62	ASV:4328	d__Bacteria; p__Proteobacteria; c__Gammaproteobacteria; o__Burkholderiales; f__Burkholderiaceae; g__Burkholderia-Caballeronia-Paraburkholderia; s__Paraburkholderia_ferrariae	0.749621
3638f2062c305c79df283ef573a10b97	ASV:4173	d__Bacteria; p__Proteobacteria; c__Gammaproteobacteria; o__Burkholderiales; f__Burkholderiaceae; g__Ralstonia	1
d10e885bf1cbdb98702f1a2deb0e352b	ASV:4351	d__Bacteria; p__Proteobacteria; c__Gammaproteobacteria; o__Burkholderiales; f__Burkholderiaceae; g__Ralstonia	0.999946
1c15fa3f4714af3f3e8600a656f000a4	ASV:4183	d__Bacteria; p__Proteobacteria; c__Gammaproteobacteria; o__Burkholderiales; f__Burkholderiaceae; g__Ralstonia	0.999664
671c254210869da426136f0430aa42c6	ASV:4188	d__Bacteria; p__Proteobacteria; c__Gammaproteobacteria; o__Burkholderiales; f__Burkholderiaceae; g__Ralstonia	0.999603
72e394475c52f413e4f76ba09f756d71	ASV:4367	d__Bacteria; p__Proteobacteria; c__Gammaproteobacteria; o__Burkholderiales; f__Burkholderiaceae; g__Ralstonia	0.999069
7b4280b23fca04c0da1268d2331e74dc	ASV:4191	d__Bacteria; p__Proteobacteria; c__Gammaproteobacteria; o__Burkholderiales; f__Burkholderiaceae; g__Ralstonia	0.998015
5e0f34178c5c75500c205efa8198ff2a	ASV:4391	d__Bacteria; p__Proteobacteria; c__Gammaproteobacteria; o__Burkholderiales; f__Burkholderiaceae; g__Ralstonia	0.997099
b1b5036b27dec4ea97a79d63efc3c48c	ASV:4094	d__Bacteria; p__Proteobacteria; c__Gammaproteobacteria; o__Burkholderiales; f__Burkholderiaceae; g__Ralstonia	0.996217
5614d411a6b3bd751fc8fa739dd5db06	ASV:4163	d__Bacteria; p__Proteobacteria; c__Gammaproteobacteria; o__Burkholderiales; f__Burkholderiaceae; g__Ralstonia	0.993181
77345de8eed718d5f17f68ec0eb7b0fb	ASV:4338	d__Bacteria; p__Proteobacteria; c__Gammaproteobacteria; o__Burkholderiales; f__Burkholderiaceae; g__Ralstonia	0.767149
2f988816724060abf902b0ee03dfa98e	ASV:4303	d__Bacteria; p__Proteobacteria; c__Gammaproteobacteria; o__Burkholderiales; f__Burkholderiaceae; g__Ralstonia; s__uncultured_beta	0.757881
f1dc6f8149ff7372c96ebb38f536017b	ASV:4166	d__Bacteria; p__Proteobacteria; c__Gammaproteobacteria; o__Burkholderiales; f__Burkholderiaceae; g__Ralstonia; s__uncultured_beta	0.750497
3dd8118db9b4d01b7911eead7fc911c8	ASV:4319	d__Bacteria; p__Proteobacteria; c__Gammaproteobacteria; o__Burkholderiales; f__Comamonadaceae	0.996493
1e49ea05196d01db42590d502dd85e3a	ASV:3980	d__Bacteria; p__Proteobacteria; c__Gammaproteobacteria; o__Burkholderiales; f__Comamonadaceae; g__Pelomonas	0.875175
e489abb55acca183c347cf7333299497	ASV:3736	d__Bacteria; p__Proteobacteria; c__Gammaproteobacteria; o__Burkholderiales; f__Oxalobacteraceae; g__Noviherbaspirillum	0.936715
4c16f09f2cc7cb8fc2807d005d49df53	ASV:3587	d__Bacteria; p__Proteobacteria; c__Gammaproteobacteria; o__Burkholderiales; f__Oxalobacteraceae; g__Noviherbaspirillum	0.758467
97e1a1abe9e5c26c9d5ca8d24416fa1f	ASV:3957	d__Bacteria; p__Proteobacteria; c__Gammaproteobacteria; o__Burkholderiales; f__Oxalobacteraceae; g__Undibacterium	0.999446
c5e2d749ce096d22c364eb0331cdc289	ASV:3954	d__Bacteria; p__Proteobacteria; c__Gammaproteobacteria; o__Burkholderiales; f__Oxalobacteraceae; g__Undibacterium; s__uncultured_bacterium	0.82714
2764332fdf6bba0abebd96f3e4ac7ea6	ASV:3964	d__Bacteria; p__Proteobacteria; c__Gammaproteobacteria; o__Burkholderiales; f__Oxalobacteraceae; g__Undibacterium; s__uncultured_bacterium	0.812189
7a5b875cf99ddb93b84ed03d5105530d	ASV:3428	d__Bacteria; p__Proteobacteria; c__Gammaproteobacteria; o__Enterobacterales; f__Enterobacteriaceae; g__Enterobacter	0.832968
ffc36e27c82042664a16bcd4d380b286	ASV:3424	d__Bacteria; p__Proteobacteria; c__Gammaproteobacteria; o__Enterobacterales; f__Enterobacteriaceae; g__Escherichia-Shigella	0.998332
c27ad79848adcd406bf90804cb13ec9b	ASV:3445	d__Bacteria; p__Proteobacteria; c__Gammaproteobacteria; o__Enterobacterales; f__Enterobacteriaceae; g__Klebsiella	0.908418
6fccfd872b46e650eb693b1d2e80a363	ASV:3568	d__Bacteria; p__Proteobacteria; c__Gammaproteobacteria; o__Pseudomonadales; f__Moraxellaceae; g__Acinetobacter	1
0a1f5ed70dcb37a86924dbd5fde981af	ASV:3456	d__Bacteria; p__Proteobacteria; c__Gammaproteobacteria; o__Pseudomonadales; f__Moraxellaceae; g__Enhydrobacter	0.999998
ffe1e63147af5c2cd21231f1d5d59488	ASV:3377	d__Bacteria; p__Proteobacteria; c__Gammaproteobacteria; o__Pseudomonadales; f__Pseudomonadaceae; g__Pseudomonas	0.999997
0232e119b088985c36fa333004c43b1d	ASV:4062	d__Bacteria; p__Proteobacteria; c__Gammaproteobacteria; o__Xanthomonadales; f__Rhodanobacteraceae; g__Dyella	0.987433
